# Supplementary material for: Multi-Population Analysis for Leaf and Neck Blast Reveals Novel Source of Neck Blast Resistance in Rice
Source: Plants (Basel). 2024 Sep 4;13(17):2475. doi: 10.3390/plants13172475 (PMC11397284; doi:10.3390/plants13172475)
Supplement: Supplementary file 1 [file plants-13-02475-s001.zip]

Archive with 1 entries (1 files):
- plants-3088091-supplementary.pdf
